# Supplementary material for: In Silico and In Vitro Studies of Terpenes from the Fabaceae Family Using the Phenotypic Screening Model against the SARS-CoV-2 Virus
Source: Pharmaceutics. 2024 Jul 9;16(7):912. doi: 10.3390/pharmaceutics16070912 (PMC11279753; doi:10.3390/pharmaceutics16070912)
Supplement: Supplementary file 1 [file pharmaceutics-16-00912-s001.zip]

Archive with 1 entries (1 files):
- pharmaceutics-3068162-supplementary.pdf
